# Supplementary material for: Antityrosinase activity of Euphorbia characias extracts
Source: PeerJ. 2015 Oct 13;3:e1305. doi: 10.7717/peerj.1305 (PMC4614905; doi:10.7717/peerj.1305)
Supplement: Supplemental Information 2 [file peerj-03-1305-s002.xlsx]

## Sheet: Figure2
Wavelength	EEL	+Cu 0.01	+Cu 0.02	+Cu 0.03	+Cu 0.04	+Cu 0.05	+Cu 0.075	+Cu 0.1	+Cu 0.2	+Cu 0.5	+ Cu 0.7	+ Cu 1	+ Cu 1.5
236	1.335	1.357	1.372	1.374	1.384	1.39	1.407	1.412	1.443	1.5	1.499	1.5				INSET
237	1.273	1.303	1.316	1.326	1.329	1.339	1.359	1.362	1.396	1.443	1.456	1.48	1.5			[Cu2+]	A325 nm	∆ A325
238	1.206	1.242	1.256	1.27	1.272	1.281	1.302	1.31	1.342	1.395	1.41	1.43	1.446			0.00000 0.00000	0.239	0
239	1.159	1.196	1.214	1.23	1.232	1.241	1.263	1.268	1.304	1.36	1.376	1.394	1.41			0.01000 0.03800	0.277	0.038
240	1.104	1.148	1.168	1.181	1.188	1.197	1.218	1.226	1.26	1.317	1.333	1.359	1.373			0.02000 0.06100	0.3	0.061
241	1.068	1.111	1.13	1.143	1.148	1.158	1.179	1.185	1.223	1.28	1.297	1.323	1.338			0.04000 0.08800	0.327	0.088
242	1.036	1.077	1.096	1.11	1.116	1.125	1.146	1.155	1.189	1.246	1.264	1.289	1.309			0.10000 0.13000	0.369	0.13
243	1.009	1.049	1.07	1.083	1.089	1.097	1.118	1.123	1.162	1.217	1.233	1.26	1.281			0.20000 0.16300	0.402	0.163
244	0.979	1.016	1.036	1.051	1.056	1.062	1.083	1.092	1.123	1.176	1.197	1.221	1.245			0.50000 0.21200	0.451	0.212
245	0.937	0.979	0.995	1.008	1.012	1.021	1.038	1.046	1.079	1.129	1.146	1.172	1.193			0.70000 0.23500	0.474	0.235
246	0.911	0.948	0.965	0.978	0.982	0.989	1.007	1.014	1.043	1.093	1.11	1.136	1.156			1.00000 0.26000	0.499	0.26
247	0.889	0.925	0.941	0.952	0.956	0.962	0.98	0.985	1.013	1.061	1.078	1.102	1.121			1.50000 0.28200	0.521	0.282
248	0.874	0.906	0.921	0.932	0.936	0.941	0.957	0.962	0.989	1.035	1.05	1.074	1.091
249	0.857	0.888	0.899	0.91	0.913	0.917	0.933	0.938	0.963	1.005	1.019	1.043	1.059
250	0.841	0.868	0.879	0.888	0.891	0.895	0.909	0.912	0.934	0.973	0.986	1.009	1.024
251	0.83	0.853	0.863	0.869	0.871	0.875	0.886	0.889	0.907	0.94	0.953	0.976	0.99
252	0.825	0.844	0.852	0.858	0.857	0.861	0.871	0.873	0.889	0.92	0.932	0.952	0.965
253	0.822	0.839	0.844	0.849	0.849	0.851	0.86	0.86	0.875	0.903	0.913	0.931	0.943
254	0.821	0.834	0.839	0.843	0.841	0.842	0.851	0.851	0.862	0.886	0.896	0.913	0.922
255	0.822	0.833	0.834	0.836	0.835	0.834	0.841	0.838	0.849	0.869	0.876	0.891	0.899
256	0.826	0.832	0.834	0.832	0.83	0.832	0.837	0.835	0.84	0.857	0.863	0.876	0.883
257	0.828	0.834	0.833	0.832	0.83	0.829	0.833	0.829	0.833	0.846	0.851	0.861	0.869
258	0.835	0.837	0.836	0.834	0.83	0.828	0.831	0.827	0.828	0.839	0.842	0.851	0.855
259	0.843	0.841	0.843	0.837	0.832	0.83	0.832	0.827	0.827	0.834	0.836	0.843	0.847
260	0.851	0.847	0.842	0.84	0.835	0.832	0.834	0.829	0.826	0.831	0.83	0.839	0.841
261	0.854	0.852	0.85	0.843	0.839	0.835	0.835	0.827	0.827	0.829	0.828	0.834	0.837
262	0.863	0.86	0.855	0.85	0.844	0.84	0.842	0.832	0.829	0.828	0.825	0.83	0.829
263	0.87	0.868	0.862	0.856	0.85	0.844	0.845	0.836	0.828	0.827	0.824	0.826	0.825
264	0.88	0.874	0.868	0.86	0.856	0.849	0.848	0.839	0.831	0.826	0.821	0.823	0.821
265	0.885	0.881	0.873	0.866	0.857	0.854	0.852	0.842	0.833	0.824	0.819	0.821	0.817
266	0.89	0.885	0.877	0.867	0.862	0.856	0.854	0.841	0.833	0.824	0.817	0.818	0.814
267	0.892	0.887	0.878	0.871	0.863	0.855	0.852	0.843	0.832	0.823	0.816	0.816	0.811
268	0.893	0.887	0.879	0.871	0.861	0.855	0.853	0.843	0.831	0.821	0.812	0.812	0.808
269	0.893	0.888	0.878	0.869	0.86	0.855	0.85	0.84	0.829	0.818	0.81	0.81	0.805
270	0.89	0.884	0.875	0.867	0.857	0.851	0.848	0.838	0.825	0.815	0.807	0.805	0.8
271	0.889	0.884	0.873	0.864	0.856	0.85	0.844	0.835	0.822	0.812	0.803	0.803	0.798
272	0.887	0.88	0.87	0.861	0.852	0.845	0.842	0.832	0.82	0.809	0.802	0.8	0.796
273	0.883	0.877	0.866	0.858	0.85	0.843	0.839	0.828	0.817	0.806	0.799	0.799	0.795
274	0.878	0.872	0.863	0.854	0.846	0.839	0.836	0.824	0.814	0.803	0.796	0.796	0.791
275	0.875	0.869	0.859	0.851	0.843	0.835	0.831	0.822	0.811	0.799	0.793	0.792	0.79
276	0.87	0.866	0.856	0.845	0.837	0.83	0.825	0.816	0.806	0.797	0.791	0.79	0.786
277	0.866	0.86	0.851	0.842	0.833	0.827	0.823	0.812	0.803	0.794	0.788	0.789	0.785
278	0.861	0.855	0.845	0.838	0.827	0.822	0.819	0.808	0.8	0.79	0.785	0.785	0.782
279	0.853	0.849	0.837	0.831	0.822	0.815	0.812	0.801	0.793	0.786	0.78	0.781	0.778
280	0.845	0.842	0.832	0.823	0.815	0.809	0.806	0.796	0.787	0.783	0.775	0.777	0.775
281	0.835	0.831	0.821	0.813	0.805	0.801	0.796	0.786	0.779	0.775	0.77	0.771	0.768
282	0.823	0.822	0.812	0.804	0.797	0.79	0.788	0.778	0.772	0.768	0.763	0.767	0.764
283	0.814	0.811	0.801	0.792	0.787	0.781	0.779	0.77	0.763	0.76	0.756	0.759	0.757
284	0.797	0.794	0.787	0.779	0.773	0.767	0.764	0.756	0.751	0.748	0.746	0.749	0.747
285	0.783	0.78	0.77	0.764	0.759	0.754	0.752	0.742	0.739	0.738	0.737	0.739	0.738
286	0.764	0.763	0.755	0.749	0.743	0.736	0.737	0.73	0.725	0.726	0.724	0.729	0.728
287	0.748	0.744	0.737	0.732	0.726	0.722	0.723	0.714	0.711	0.713	0.712	0.718	0.716
288	0.723	0.724	0.718	0.712	0.708	0.704	0.703	0.697	0.696	0.699	0.7	0.704	0.704
289	0.701	0.704	0.697	0.694	0.689	0.685	0.686	0.68	0.68	0.685	0.687	0.691	0.692
290	0.683	0.682	0.679	0.676	0.67	0.668	0.669	0.662	0.663	0.671	0.672	0.678	0.681
291	0.662	0.665	0.66	0.658	0.655	0.652	0.652	0.647	0.65	0.659	0.66	0.668	0.671
292	0.646	0.648	0.646	0.642	0.64	0.637	0.64	0.634	0.637	0.648	0.652	0.658	0.661
293	0.622	0.629	0.626	0.624	0.621	0.619	0.623	0.619	0.623	0.635	0.64	0.648	0.653
294	0.611	0.615	0.613	0.612	0.611	0.608	0.612	0.609	0.614	0.627	0.632	0.642	0.646
295	0.592	0.598	0.598	0.597	0.596	0.594	0.598	0.598	0.604	0.619	0.625	0.636	0.641
296	0.576	0.584	0.584	0.584	0.583	0.582	0.587	0.586	0.595	0.612	0.619	0.629	0.635
297	0.563	0.574	0.573	0.575	0.574	0.572	0.579	0.578	0.587	0.606	0.614	0.626	0.633
298	0.548	0.558	0.561	0.562	0.564	0.562	0.569	0.568	0.578	0.6	0.609	0.621	0.627
299	0.534	0.545	0.549	0.551	0.552	0.552	0.561	0.56	0.571	0.595	0.604	0.616	0.624
300	0.519	0.532	0.537	0.541	0.541	0.542	0.55	0.55	0.563	0.588	0.599	0.613	0.621
301	0.504	0.519	0.524	0.528	0.53	0.53	0.54	0.541	0.556	0.582	0.595	0.608	0.618
302	0.49	0.505	0.512	0.517	0.519	0.521	0.53	0.533	0.549	0.577	0.59	0.603	0.614
303	0.476	0.493	0.5	0.506	0.509	0.512	0.522	0.523	0.541	0.572	0.584	0.599	0.612
304	0.461	0.478	0.488	0.494	0.498	0.5	0.512	0.515	0.534	0.565	0.579	0.594	0.607
305	0.447	0.467	0.476	0.483	0.487	0.49	0.504	0.507	0.527	0.561	0.574	0.591	0.604
306	0.433	0.454	0.465	0.473	0.477	0.482	0.494	0.498	0.519	0.555	0.57	0.586	0.601
307	0.417	0.441	0.452	0.46	0.466	0.472	0.484	0.489	0.512	0.55	0.564	0.583	0.597
308	0.403	0.429	0.441	0.451	0.456	0.461	0.475	0.481	0.505	0.543	0.559	0.58	0.594
309	0.39	0.417	0.43	0.44	0.446	0.451	0.467	0.473	0.497	0.538	0.555	0.575	0.59
310	0.377	0.406	0.419	0.431	0.436	0.442	0.459	0.465	0.491	0.532	0.55	0.571	0.586
311	0.365	0.393	0.408	0.421	0.427	0.432	0.45	0.454	0.483	0.527	0.546	0.567	0.583
312	0.353	0.383	0.399	0.41	0.419	0.426	0.442	0.449	0.477	0.521	0.541	0.562	0.58
313	0.339	0.371	0.387	0.401	0.408	0.416	0.434	0.44	0.47	0.515	0.535	0.556	0.575
314	0.327	0.359	0.376	0.391	0.399	0.407	0.425	0.433	0.464	0.508	0.53	0.553	0.571
315	0.318	0.351	0.368	0.384	0.392	0.399	0.418	0.428	0.458	0.504	0.525	0.548	0.567
316	0.307	0.341	0.359	0.374	0.383	0.391	0.411	0.42	0.452	0.499	0.519	0.543	0.563
317	0.297	0.332	0.35	0.366	0.376	0.384	0.404	0.414	0.445	0.494	0.515	0.539	0.559
318	0.287	0.324	0.343	0.359	0.368	0.376	0.396	0.407	0.438	0.487	0.509	0.535	0.554
319	0.277	0.315	0.336	0.352	0.361	0.37	0.39	0.4	0.434	0.483	0.504	0.529	0.55
320	0.271	0.309	0.329	0.345	0.355	0.365	0.385	0.395	0.428	0.478	0.5	0.526	0.546
321	0.262	0.301	0.321	0.338	0.349	0.357	0.378	0.388	0.422	0.472	0.494	0.519	0.541
322	0.254	0.295	0.315	0.332	0.343	0.352	0.372	0.384	0.416	0.467	0.489	0.514	0.535
323	0.247	0.287	0.309	0.327	0.336	0.347	0.366	0.378	0.411	0.462	0.483	0.509	0.53
324	0.242	0.282	0.303	0.322	0.331	0.34	0.362	0.372	0.406	0.456	0.478	0.504	0.526
325	0.239	0.277	0.3	0.317	0.327	0.336	0.357	0.369	0.402	0.451	0.474	0.499	0.521
326	0.233	0.273	0.294	0.312	0.322	0.331	0.352	0.363	0.396	0.446	0.468	0.493	0.515
327	0.229	0.269	0.29	0.307	0.318	0.327	0.348	0.359	0.392	0.44	0.462	0.488	0.51
328	0.224	0.264	0.286	0.303	0.313	0.322	0.343	0.354	0.386	0.434	0.456	0.482	0.503
329	0.22	0.261	0.282	0.298	0.309	0.319	0.338	0.349	0.381	0.428	0.45	0.474	0.496
330	0.218	0.257	0.278	0.295	0.305	0.314	0.334	0.344	0.376	0.422	0.444	0.467	0.489
331	0.216	0.255	0.274	0.291	0.301	0.31	0.329	0.339	0.371	0.417	0.437	0.461	0.482
332	0.213	0.251	0.272	0.288	0.297	0.306	0.324	0.334	0.365	0.411	0.43	0.454	0.475
333	0.21	0.248	0.268	0.284	0.293	0.301	0.32	0.33	0.36	0.405	0.424	0.447	0.468
334	0.208	0.246	0.265	0.28	0.289	0.297	0.316	0.326	0.355	0.398	0.417	0.44	0.46
335	0.207	0.243	0.261	0.277	0.286	0.293	0.312	0.321	0.349	0.39	0.409	0.432	0.452
336	0.205	0.241	0.258	0.273	0.282	0.29	0.307	0.316	0.344	0.384	0.403	0.424	0.444
337	0.204	0.238	0.255	0.27	0.279	0.285	0.302	0.311	0.338	0.376	0.394	0.415	0.434
338	0.202	0.236	0.253	0.267	0.275	0.282	0.299	0.307	0.332	0.37	0.388	0.409	0.427
339	0.202	0.233	0.249	0.262	0.271	0.277	0.293	0.301	0.325	0.362	0.378	0.398	0.417
340	0.199	0.229	0.245	0.257	0.266	0.272	0.288	0.295	0.318	0.353	0.369	0.389	0.407
341	0.198	0.227	0.242	0.254	0.262	0.267	0.283	0.29	0.312	0.345	0.362	0.381	0.398
342	0.197	0.225	0.238	0.25	0.257	0.262	0.278	0.283	0.305	0.336	0.352	0.37	0.387
343	0.197	0.222	0.236	0.247	0.254	0.259	0.274	0.279	0.3	0.329	0.345	0.362	0.379
344	0.196	0.221	0.234	0.244	0.251	0.255	0.269	0.274	0.295	0.322	0.337	0.354	0.37
345	0.195	0.219	0.231	0.24	0.247	0.251	0.265	0.27	0.289	0.316	0.33	0.347	0.362
346	0.194	0.217	0.229	0.237	0.243	0.248	0.262	0.265	0.283	0.309	0.323	0.338	0.353
347	0.193	0.214	0.224	0.234	0.239	0.244	0.256	0.26	0.276	0.302	0.314	0.33	0.344
348	0.192	0.213	0.221	0.231	0.236	0.239	0.251	0.255	0.27	0.294	0.307	0.322	0.336
349	0.191	0.21	0.219	0.227	0.232	0.236	0.247	0.25	0.265	0.287	0.299	0.314	0.326
350	0.191	0.208	0.216	0.224	0.228	0.231	0.242	0.245	0.26	0.28	0.291	0.305	0.317
351	0.189	0.205	0.213	0.221	0.225	0.228	0.238	0.242	0.254	0.274	0.285	0.298	0.31
352	0.188	0.202	0.21	0.217	0.22	0.223	0.232	0.235	0.248	0.265	0.277	0.29	0.301
353	0.187	0.2	0.207	0.214	0.217	0.219	0.228	0.231	0.242	0.259	0.27	0.283	0.293
354	0.186	0.198	0.204	0.21	0.213	0.215	0.225	0.227	0.238	0.253	0.264	0.276	0.286
355	0.184	0.195	0.201	0.206	0.209	0.211	0.22	0.221	0.231	0.246	0.257	0.268	0.278
356	0.183	0.193	0.198	0.203	0.206	0.207	0.215	0.217	0.227	0.241	0.251	0.262	0.271
357	0.18	0.19	0.195	0.199	0.202	0.203	0.211	0.213	0.222	0.235	0.245	0.256	0.265
358	0.178	0.187	0.192	0.196	0.199	0.201	0.207	0.209	0.217	0.23	0.239	0.25	0.258
359	0.177	0.185	0.188	0.193	0.195	0.196	0.203	0.204	0.212	0.224	0.234	0.244	0.252
360	0.173	0.182	0.185	0.188	0.191	0.192	0.198	0.2	0.207	0.219	0.227	0.237	0.245
361	0.173	0.179	0.182	0.186	0.188	0.188	0.195	0.197	0.203	0.214	0.223	0.233	0.24
362	0.17	0.177	0.179	0.183	0.184	0.185	0.192	0.192	0.2	0.21	0.218	0.227	0.235
363	0.168	0.174	0.177	0.179	0.181	0.182	0.189	0.189	0.195	0.205	0.214	0.223	0.231
364	0.166	0.171	0.173	0.175	0.177	0.178	0.184	0.185	0.191	0.2	0.209	0.217	0.225
365	0.163	0.168	0.169	0.173	0.174	0.174	0.18	0.181	0.186	0.196	0.205	0.213	0.22
366	0.16	0.165	0.166	0.169	0.17	0.17	0.177	0.177	0.182	0.191	0.2	0.208	0.215
367	0.157	0.161	0.163	0.165	0.166	0.166	0.172	0.172	0.178	0.186	0.196	0.203	0.211
368	0.154	0.158	0.159	0.161	0.163	0.163	0.169	0.169	0.174	0.183	0.191	0.199	0.206
369	0.151	0.155	0.156	0.158	0.159	0.159	0.165	0.165	0.171	0.179	0.187	0.195	0.202
370	0.148	0.151	0.152	0.154	0.155	0.155	0.16	0.161	0.166	0.175	0.183	0.191	0.198
371	0.145	0.148	0.149	0.15	0.152	0.152	0.157	0.158	0.163	0.171	0.179	0.187	0.193
372	0.142	0.145	0.146	0.147	0.149	0.149	0.153	0.154	0.159	0.167	0.176	0.184	0.191
373	0.138	0.141	0.141	0.144	0.144	0.144	0.149	0.15	0.154	0.164	0.172	0.179	0.186
374	0.135	0.138	0.138	0.14	0.142	0.141	0.147	0.146	0.152	0.16	0.168	0.177	0.183
375	0.132	0.135	0.135	0.137	0.137	0.137	0.142	0.143	0.148	0.156	0.165	0.173	0.179
376	0.126	0.13	0.131	0.133	0.134	0.134	0.138	0.139	0.144	0.153	0.161	0.168	0.175
377	0.125	0.128	0.128	0.13	0.131	0.131	0.136	0.136	0.142	0.15	0.159	0.167	0.173
378	0.122	0.124	0.125	0.126	0.128	0.127	0.133	0.133	0.138	0.147	0.155	0.163	0.171
379	0.118	0.122	0.122	0.123	0.124	0.124	0.13	0.13	0.135	0.144	0.152	0.16	0.167
380	0.115	0.118	0.118	0.12	0.121	0.12	0.126	0.126	0.132	0.141	0.15	0.157	0.164
381	0.112	0.114	0.115	0.117	0.118	0.117	0.123	0.123	0.129	0.138	0.146	0.155	0.161
382	0.108	0.111	0.112	0.114	0.115	0.114	0.12	0.12	0.126	0.135	0.144	0.151	0.159
383	0.105	0.108	0.109	0.11	0.112	0.111	0.117	0.118	0.123	0.132	0.142	0.149	0.156
384	0.103	0.106	0.107	0.108	0.109	0.109	0.115	0.114	0.12	0.13	0.139	0.146	0.154
385	0.1	0.103	0.104	0.105	0.106	0.106	0.111	0.112	0.118	0.127	0.137	0.145	0.152
386	0.097	0.1	0.101	0.103	0.104	0.103	0.109	0.109	0.115	0.125	0.134	0.142	0.15
387	0.095	0.098	0.098	0.1	0.101	0.1	0.107	0.106	0.113	0.122	0.132	0.139	0.146
388	0.093	0.095	0.096	0.098	0.099	0.099	0.104	0.104	0.111	0.121	0.129	0.138	0.144
389	0.091	0.094	0.094	0.096	0.096	0.097	0.103	0.103	0.109	0.119	0.128	0.136	0.143
390	0.089	0.091	0.092	0.093	0.095	0.094	0.1	0.101	0.107	0.117	0.126	0.134	0.141
391	0.086	0.089	0.089	0.092	0.092	0.092	0.099	0.098	0.104	0.115	0.125	0.132	0.14
392	0.085	0.088	0.089	0.09	0.091	0.091	0.097	0.098	0.104	0.114	0.123	0.131	0.139
393	0.083	0.087	0.087	0.089	0.09	0.088	0.096	0.096	0.102	0.113	0.122	0.129	0.137
394	0.082	0.085	0.085	0.088	0.088	0.088	0.094	0.094	0.101	0.112	0.12	0.128	0.136
395	0.08	0.083	0.084	0.086	0.087	0.087	0.092	0.093	0.1	0.109	0.119	0.127	0.135
396	0.08	0.083	0.084	0.085	0.086	0.086	0.091	0.092	0.098	0.108	0.118	0.125	0.133
397	0.078	0.082	0.082	0.084	0.085	0.084	0.09	0.091	0.097	0.108	0.117	0.124	0.132
398	0.077	0.08	0.081	0.083	0.084	0.084	0.089	0.09	0.097	0.106	0.116	0.124	0.13
399	0.076	0.08	0.08	0.081	0.083	0.082	0.088	0.089	0.095	0.106	0.114	0.123	0.13
400	0.076	0.079	0.079	0.081	0.083	0.082	0.088	0.088	0.095	0.104	0.114	0.121	0.129
