# Supplementary material for: Antityrosinase activity of Euphorbia characias extracts
Source: PeerJ. 2015 Oct 13;3:e1305. doi: 10.7717/peerj.1305 (PMC4614905; doi:10.7717/peerj.1305)
Supplement: Supplemental Information 3 [file peerj-03-1305-s003.xls]

## Sheet: 1°Exp
360	7667	7526	7747	6943	6241	4671	3360	7104	6034	5492	3284
334	7267	7939	8001	7478	5983	4620	3168	6724	5998	5384	3211
275	7134	7142	7840	7185	5971	4503	2300	6806	6020	5477	3285
353	7324	7862	7734	6835	6059	5135	2139	7213	5985	5391	3362
362	7236	7291	7608	7168	6798	4792	2790	6833	6050	5501	3378
294	7423	7643	7611	6976	6564	5017	2465	7026	6209	5634	3233
		% vitality
NT	7341.83	100
NT EtOH 0,05%	7535.67	102.64
NT EtOH 0,1%	7598.67	103.498
AEL 0,05 mg/ml	7756.83	105.653		[Extract]	% ( AEL mean)	% ( EEL mean)
AEL H2O 0,1 mg/ml	7097.5	96.672		0	100	100
AEL H2O 0,25 mg/ml	6269.33	85.3919		50	105.66	94.7
AEL H2O 0,5 mg/ml	4789.67	65.238		100	96.67	82.4
AEL 1 mg/ml	2703.67			250	85.4	74.64
				500	65.2	44.8
EEL 0,05 mg/ml	6951	94.6766
EEL 0,1 mg/ml	6049.33	82.3954
EEL 0,25 mg/ml	5479.83	74.6385
EEL 0,5 mg/ml	3292.17	44.8412

## Sheet: 2°Exp
553	6597		6572	6204	5385	4485	6895	5858	4977	3358
440	6391		6532	6153	5400	4564	6818	5775	5142	3367
356	6595		6674	6190	5422	4423	6503	5842	5164	3435
462	6723		6506	6176	5431	4474	6683	5902	5187	3401
369	6666
466	6743
428	6437
398	6529
		% vitality
NT	6585.12	100
AEL 0,05 mg/ml	6571	99.7855
AEL H2O 0,1 mg/ml	6180.75	93.8593
AEL H2O 0,25 mg/ml	5409.5	82.1473
AEL H2O 0,5 mg/ml	4486.5	68.1308
					[Extract]	% ( AEL mean)	% ( EEL mean)
EEL 0,05 mg/ml	6724.75	102.12			0	100	100
EEL 0,1 mg/ml	5844.25	88.7493			50	99.8	102.12
EEL 0,25 mg/ml	5117.5	77.713			100	93.86	88.75
EEL 0,5 mg/ml	3390.25	51.4835			250	82.15	77.71
					500	68.13	51.48

## Sheet: 3°Exp
513	4395	4205	4887	3935	3040	2610	1877	4380	3612	2901	2268
309	3892	4882	4470	4297	2862	2487	1770	3785	3520	3002	2185
272	3930	3990	4995	4020	2945	2298	1285	3832	2972	2820	2237
330	4147	4392	4097	3360	3385	2926	1195	4030	3022	3096	2407
272	4042	4176	3747	4507	3245	2275	1000	3840	3712	2961	2222
282	4203	4070	3470	3897	4002	2841	1377	4262	3870	3025	2197
286	3802.5	3988	4077	3885	4870	4180	9270	3235	3085	3140	3552
404	4225	4120	5015	5060	4750	4737.5	3720	5705	4980	3347	4202
		% vitalità
NT	4079.56	100
NT EtOH 0,05%	4121.8	101.035
NT EtOH 0,1%	4088.5	100.219
AEL 0,05 mg/ml	4277.67	104.856		[Extract]	% ( AEL mean)	% ( EEL mean)
AEL H2O 0,1 mg/ml	4002.67	98.1151		0	100	100
AEL H2O 0,25 mg/ml	3246.5	79.5796		50	104.857	98.57
AEL H2O 0,5 mg/ml	2572.83	63.0664		100	98.1167	84.6
AEL 1 mg/ml	1417.33			250	79.58	72.7
				500	63.07	55.2
EEL 0,05 mg/ml	4021.5	98.5767
EEL 0,1 mg/ml	3451.33	84.6006
EEL 0,25 mg/ml	2967.5	72.7406
EEL 0,5 mg/ml	2252.67	55.2183

## Sheet: Cytotox_Figure
	Experiments	%	Mean	SD
Control	1-2-3	100	100
AEL 50 μg/mL	1	105.66	103.453	3.18662
	2	99.8
	3	104.9
AEL 100 μg/mL	1	96.67	96.2233	2.13533
	2	93.9
	3	98.1
AEL 250 μg/mL	1	85.4	82.3667	2.91783
	2	82.15
	3	79.58
AEL 500 μg/mL	1	65.2	65.5067	2.60358
	2	68.13
	3	63.07
Activity	Experiments	%	Mean	SD
Control	1-2-3	100	100
EEL 50 μg/mL	1	94.7	98.4633	4.02093
	2	102.12
	3	98.57
EEL 100 μg/mL	1	82.45	85.2833	3.22968
	2	88.8
	3	84.6
EEL 250 μg/mL	1	74.69	75.0567	2.55977
	2	77.78
	3	72.7
EEL 500 μg/mL	1	44.8	50.4667	5.26245
	2	51.4
	3	55.2
