# Supplementary material for: Antityrosinase activity of Euphorbia characias extracts
Source: PeerJ. 2015 Oct 13;3:e1305. doi: 10.7717/peerj.1305 (PMC4614905; doi:10.7717/peerj.1305)
Supplement: Supplemental Information 4 [file peerj-03-1305-s004.xls]

## Sheet: Fig.4A
Activity	Experiments	Abs/μg protein/mL	%	Mean	SD
Control (without MSH)	1	0.1777	75.3	71.3333	4.16213
	2	0.1581	67
	3	0.1692	71.7
Control (with MSH)	1	0.2456	103.76	100	3.3205
	2	0.2338	98.77
	3	0.2307	97.47
Kojic Acid 100 μg/mL	1	0.1949	82.6	86.8333	4.83356
	2	0.2173	92.1
	3	0.2025	85.8
Kojic Acid 200 μg/mL	1	0.1699	70.7	73.4333	2.38607
	2	0.1772	75.1
	3	0.1735	74.5
EAL 100 μg/mL	1	0.2423	102.7	99	3.37194
	2	0.2268	96.1
	3	0.2317	98.2
EAL 250 μg/mL	1	0.1591	67.4	66.1	1.41067
	2	0.1524	64.6
	3	0.1565	66.3
EEL 50 μg/mL	1	0.134	56.8	58.5	1.80831
	2	0.1425	60.4
	3	0.1376	58.3
EEL 100 μg/mL	1	0.0831	35.2	34.0667	1.15036
	2	0.078	32.9
	3	0.0805	34.1

## Sheet: Fig4B
Melanin	Experiments	Abs/μg protein/mL	%	Mean	SD
Control (without MSH)	1	0.3191	60.2948	62.3606	1.92085
	2	0.3392	64.0927
	3	0.3318	62.6945
Control (with MSH)	1	0.5317	100.466	100	2.60126
	2	0.5416	102.337
	3	0.5144	97.1972
Kojic Acid 100 μg/mL	1	0.371	70.1014	68.2314	1.63169
	2	0.3551	67.0971
	3	0.35721	67.4957
Kojic Acid 200 μg/mL	1	0.2652	50.1102	48.1892	2.47178
	2	0.2467	46.6146
	3	0.2532	47.8428
EAL 100 μg/mL	1	0.5123	96.8004	92.5868	3.93198
	2	0.4866	91.9443
	3	0.4711	89.0156
EAL 250 μg/mL	1	0.2527	47.7483	46.7469	1.90055
	2	0.2358	44.555
	3	0.2537	47.9373
EEL 50 μg/mL	1	0.3016	56.9881	54.0845	2.73925
	2	0.2728	51.5463
	3	0.2843	53.7192
EEL 100 μg/mL	1	0.2259	42.6844	43.8244	3.18935
	2	0.2189	41.3617
	3	0.251	47.4271
